# Supplementary material for: Bridging the Gap Between Platforms: Comparing Grape Phylloxera Daktulosphaira vitifoliae (Fitch) Microsatellite Allele Size and DNA Sequence Variation
Source: Insects. 2025 Feb 19;16(2):230. doi: 10.3390/insects16020230 (PMC11856487; doi:10.3390/insects16020230)
Supplement: Supplementary file 1 [file insects-16-00230-s001.zip]

Archive with 1 entries (1 files):
- insects-3394970-supplementary.pdf
